# Supplementary material for: The effect of mHealth on childhood vaccination in Africa: A systematic review and meta-analysis
Source: PLoS One. 2024 Feb 21;19(2):e0294442. doi: 10.1371/journal.pone.0294442 (PMC10880990; doi:10.1371/journal.pone.0294442)
Supplement: S1 Data — (XLSX) [file pone.0294442.s003.xlsx]

## Sheet: Sheet1
Author year	country	Design	participants/setting	population	intervention	follow up	event in Intervention	event in control	Outcome measure	inclusion & exclusion	penta3 int	pent3 cont	Measles int	Measles cont	VA int	VA cont	Poli3 int	Poli3 cont
Atnafu et al, 2017	Ethiopia, urban	RCT	A community-based randomized control trial (RCT) was conducted in three woredas of Guraghe zone (Ezha, partial &Abeshge full intervention, Sodo Control)	720	. FrontlineSMS-based application was locally developed, customized and integrated with the mobile phone system and the central server to send messages	13mths	212/360	227/360	% change in Immunization coverage ( Penta1, Penta3, Measles);	.for post intervention survey, women of age 15–49 years who have at least a child less than one year	.		.	.	.	.	.	.	.
Bangure et al, 2015	Zimbabwe, urban	RCT	.Mothers or caregivers who recently delivered or during third or seventh day visit in Kadoma City Clinic in Mashonaland West province. Children <7 days	304	.One-way SMS reminders sent 7 days, 3 days and 1 day before immunisation appointment	3mths	145/152	114/152	Receipt of DPT-3 vaccines (coverage) and delay in immunization (timeliness)	.Eligible respondent must have a cell phone and a resident of Kadoma city.	145/152	122/152	.	.	.	.	.	.	.
Brown, et al, 2017	Nigeria, urban	RCT	children aged 0–3 months at recruitment paired with their mothers in a larger study in four local governement areas(LGS) in Ibadan, Oyo state, Nigeria	595	received one cell_x0002_phone call reminder from the nurse/researcher two days before the child’s next immunization appointment and a second call a day before the appointment date.	13 mths	234/295	139/300	coverage(percentage of full immunization)	children aged 0–3 months at recruitment	.								.
Coleman et al, 2020	South Africa, urban	quasi-randomised controlled trial	. Mothers–child pairs receiving ANC and PNC/EPI care in six public healthcare facilities in the Mobile Alliance for Maternal Action (MAMA) intervention in inner-city Johannesburg. Children <12 months	356	.One-way maternal health SMS reminders sent twice weekly for each vaccination in the first year	12mths	83/87	80/90	.Receipt of first-year infant vaccines (coverage)	Intervention participants joined the SMS intervention between their 11th and 39th week of pregnancy,	.	.	.	.	.	.	87/87	85/90	.
Dipeolu, 2017	Nigeria, rural	ECT	mother-child pair that mothers attending immunizations clinics at 10 primary healthcare facilities in Kajola and Ibarapa north LGA in Oyo state	366	one-way SMS reminders sent 2day before and on the day of immunization appointment	10 mths	156/179	106/187	Receipt of all infant vaccines (coverage)	.	.	.	.	.	.	.	.	.
Dissieka et al, 2019	Côte d'Ivoire, both	RCT	mother-child pairs were recruited at all 29 health facilities at the time of the child’s BCG immunization visit	1596	Mothers were randomized to receive a voice or text reminder messages two days prior to the scheduled vist and two additional for missed doses	8mths	465/798	285/798	rate	the mother/caretaker and child has to be resident of the Korhogo district and the mother had to have access to a functioning mobile phone	592/798	465/798	484/798	302/798	516/798	325/798	.	.	.
Ekhaguere et al, 2019	Nigeria, urban	RCT	Parturient women and their healthy newborn infants delivered at MCH-Ondo and Akure	600	intervention group received a confirmatory text and call	12mths	220/300	196/300	immuniaztion completion at 12 mths	We included mothers of healthy newborn babies, who owned a mobile phone and planned to attend the MCH immunisation clinics	257/300	244/300	220/300	196/300	.	.	.	.	log binomial
Eze et al, 2016	Nigeria, urban	RCT	.Caregiver–child pairs in eight health facilities in Egor LGA, Edo State Children due for first or second schedule of vaccines	1001	.One-way SMS reminders are sent 1 day before the immunization appointment. Follow-up messages were sent in cases of missed appointments	18wks	312/501	273/500	.Receipt of infant vaccines (coverage) and timely receipt of vaccines (timeliness)	.consenting caregivers who brought their wards for routine immunization were selected using a multistage sampling method from 8 health facilities in Egor local government area of Edo State.	.	.	.	.	.	.	.	.	.
Gibson et al, 2017	Kenya, rural	RCT	The M-SIMU trial recruited HDSS village reporters to identify eligible caregivers and their infants in western Kenya.	748	Participants in the intervention groups received SMS reminders before scheduled pentavalent and measles immunisation visits.	12mths	288/388	267/360	proportion of fully immunised children	aregivers were eligible if they had a child younger than 5 weeks who had not yet received a first dose of pentavalent vaccine.	337/406	267/360	338/375	302/36	.	.	372/375	349/360	.
Haji et al, 2016	Kenya, Rural/urban	RCT	.Mother–child pairs in Langata, Machakos and Njoro districts. Children <6 weeks	744	.One-way SMS reminders sent 2 days before and on the day of scheduled immunisation day	14mths	359/372	309/372	.Receipt of all infant vaccines (coverage) and timely receipt (timeliness)	.Children <12 months of age who were brought to the selected vaccinating health facilities in the three districts for their first dose of pentavalent vaccine were recruited on a first come basis until the strategy-level target sample sizes was reached. Children whose mothers did not have a telephone number were excluded from the study.	359/372	309/372	.	.	.	.	.	.	.
Ibraheem et al, 2021	Nigeria, urban	RCT	Mother-infant pairs presenting for the first vaccination appointment were randomized into four (three interventions, one control) groups, each consisting of 140 participants	280	timeliness of appointments with reminders (calls or SMS), SMS health education	8mths	135/140	123/140	vaccination completion rates	eligible if they had a telephone contact number (either personal/ spouse/relative staying in the same house) and signed the consent to participate in the study	.	.	.	.	.	.	.	.	.
Kagucia et al, 2021	Kenya, rural	RCT	.The Mobile and Scalable Innovations for Measles Immunisation (M-SIMI) study was a three-arm, individually randomised controlled trial conducted in Gem subcounty, Siaya County, Kenya.	327	.two SMS reminders (SMS) sent 3 days, and 1 day before the scheduled MCV1 date,	6mths	123/157	116/170	MCV1 timely coverage	.Caregivers of eligible infants aged 6–8 months were enrolled	.	.	123/146	125/160	.	.	.	.	.
Kawakatsu et al, 2020	Nigeria, urban	multicenter RCT	A multi-centered randomized control trial was conducted at 33 primary health centers (PHCs) in Lagos, Nigeria	8337	participants in the intervention group were sent an SMS text reminder two days before their appointments	12mths	2038/4893	1228/3444	The return rate for child vaccinations	All the clients having visited any of the 33 PHCs for child vaccinations, ANC and FP were randomly assigned either group	.	.		.	.	.	.	.	.
Levine et al, 2021	Ghana, rurla	CRCT	We conducted an open-label cluster randomized controlled trial with three arms in 15 communities (clusters) in Northern Ghana.	285	Communities were randomized to three groups: 1) a voice call reminder intervention (Intervention Group A, 5 communities); 2) a CHV intervention with incentivized rewards (Intervention Group B, 5 communities); 3) control (5 communities)	28days	52/135	7/150	on-time completion of vaccinations	All residents of intervention communities who delivered a live-born, surviving infant during the intervention period were eligible to participate in the intervention program if the birth was identified by or reported to CHVs within the first week of life	.	.	.	.	.	.	18/135	7/150	baseline d/ce
Mokonnen et al, 2021	Ethiopia, urban	RCT	Eligible mother-infant pairs from the University of Gondar Comprehensive Specialized Hospital and all the 8 health centers were included.	426	Participants assigned to the intervention group received mobile phone text message reminders one day before the scheduled vaccination visits	12mths	176/213	151/213	Primary outcomes of full and timely completion of vaccinations	took the Bacillus Calmette-Guérin vaccination up to 4 weeks of age, working mobile phone, literacy, and mobile network	204/213	185/213	195/213	169/213	.	.	.	.	.
Oladepo et al, 2021	Nigeria, Rural	quasi-experimental	. Mother–child pairs attending immunization clinics in Primary Health Centres in 14 LGAs across six states and the Federal Capital Territory (FCT), Abuja. Children ≤2 months	3500	Multiple one-way SMS reminders sent three times a week before the next immunization appointment	10mths	1330/1750	1283/1750	.Receipt of all infant vaccines (coverage) and timely	Mothers of infants aged 0 − 2 months attending immunization clinics in the Primary Healthcare Centres (PHCs) in the 14 LGAs across the 6 states and the FCT and who owned at least 1 mobile phone during the period	1035/1218	799/1132	637/1152	289/1078			1032/1208	855/1130	.
Schlumberger et al, 2015	Burkina Faso, urban	RCT	Mather-child pairs attending Center de sante et de promotion social(CSPS) in Colma 1 (medical district of do)	523	one-way SMS reminders before next due EPI vaccination session	5mth	187/255	150/268	Receipt of DPT-3 vaccine and timely receipt	mothers, at first EPI session, if they had a mobile phone available at hand or in her surrounding, were randomized for receiving, or not, a call-back SMS before following EPI sessions	.	.	.	.	.	.	.	.	.
Yunusa et al, 2022	Nigeria, rural	quasi	quasi-experimental study were recent mothers of children not more than three weeks old selected from six local government areas of Kano State, Northern Nigeria	571	Mobile phone reminders (SMS and follow-up calls) were sent to mothers in the reminder group three days to and on the due date of their child's schedule	5mth	161/271	92/270	penta 3 completion rate	.recent mothers who have babies not more than 3 weeks old, own or have access to a mobile phone, and are willing to receive mobile phone reminders.	163/271	117/27	.	.	.	.	.	.	.
